# Supplementary material for: Typing of hemotropic Mycoplasma in Egyptian cats: first detection and phylogenetic analysis of Candidatus Mycoplasma turicensis
Source: Vet Res Commun. 2025 Mar 11;49(3):136. doi: 10.1007/s11259-025-10693-0 (PMC11897094; doi:10.1007/s11259-025-10693-0)
Supplement: Supplementary file 1 — Supplementary Material 1 [file 11259_2025_10693_MOESM1_ESM.xlsx]

## Sheet: Sheet1
Country	n	Overall FHM	Single CMhm	Single CMt	Single Mhf	CMhm + Mhf	Mhf + CMt	CMhm + CMt	Triple	link to reference
Albania	146	45	22	4	9	6	0	4	0	https://pubmed.ncbi.nlm.nih.gov/24517118/
Australia	147	48	26	6	6	1	1	8	0	https://pubmed.ncbi.nlm.nih.gov/17035497/
Australia	111	17	15	0	0	1	0	1	0	https://pubmed.ncbi.nlm.nih.gov/20529020/
Brazil	432	60	10	0	0	31	0	2	17	https://pubmed.ncbi.nlm.nih.gov/25447887/
Brazil	369	79	50	10	8	4	0	5	2	https://pubmed.ncbi.nlm.nih.gov/25517519/
Brazil	200	71	25	6	24	4	3	9	0	https://pubmed.ncbi.nlm.nih.gov/30462823/
Chile	384	58	31	4	17	4	0	2	0	https://pubmed.ncbi.nlm.nih.gov/27260806/
China	668	33	20	7	2	3	1	0	0	https://pubmed.ncbi.nlm.nih.gov/33731498/
Denmark	67	11	10	0	1	0	0	0	0	https://pubmed.ncbi.nlm.nih.gov/27832803/
Egypt	100	20	18	0	2	0	0	0	0	https://pubmed.ncbi.nlm.nih.gov/36775003/
Germany	135	21	11	0	6	1	3	0	0	https://pubmed.ncbi.nlm.nih.gov/17555038/
Germany	296	36	28	1	4	1	0	2	0	https://pubmed.ncbi.nlm.nih.gov/20135909/
Germany	479	44	42	0	2	0	0	0	0	https://pubmed.ncbi.nlm.nih.gov/28202016/
Greece	97	20	10	0	7	3	0	0	0	https://pubmed.ncbi.nlm.nih.gov/20580298/
Iran	100	22	6	1	8	4	1	1	1	https://pubmed.ncbi.nlm.nih.gov/24948469/
Iran	361	56	38	2	8	7	0	0	1	https://pubmed.ncbi.nlm.nih.gov/38849724/
Italy	307	58	36	1	4	14	0	3	0	https://pubmed.ncbi.nlm.nih.gov/18790658/
Italy	227	30	12	4	0	7	0	4	3	https://pubmed.ncbi.nlm.nih.gov/28285588/
Italy	197	36	16	3	7	3	0	5	2	https://pubmed.ncbi.nlm.nih.gov/29554931/
Italy	985	111	95	2	14	0	0	0	0	https://pubmed.ncbi.nlm.nih.gov/32312323/
Japan	60	35	21	0	6	2	1	1	4	https://pubmed.ncbi.nlm.nih.gov/17984594/
Japan	1770	468	280	48	42	28	6	50	14	https://pubmed.ncbi.nlm.nih.gov/20686353/
Latvia	99	17	10	1	1	4	0	1	0	https://pubmed.ncbi.nlm.nih.gov/34345434/
Malta	23	10	10	0	0	0	0	0	0	https://pubmed.ncbi.nlm.nih.gov/32267802/
New Zealand	200	62	38	8	4	11	0	1	0	https://pubmed.ncbi.nlm.nih.gov/23666110/
Portugal	320	139	95	2	4	36	0	1	1	https://pubmed.ncbi.nlm.nih.gov/23482254/
Portugal	236	64	25	2	18	7	2	3	7	https://pubmed.ncbi.nlm.nih.gov/25228167/
Romania	51	11	8	0	3	0	0	0	0	https://pubmed.ncbi.nlm.nih.gov/33092590/
Russia	753	104	57	5	41	0	1	0	0	https://pubmed.ncbi.nlm.nih.gov/33838591/
Serbia	373	64	31	9	3	7	5	4	5	https://pubmed.ncbi.nlm.nih.gov/29854412/
South Africa	69	36	10	7	1	5	2	9	2	https://pubmed.ncbi.nlm.nih.gov/17035497/
Spain	594	63	39	0	14	7	1	2	0	https://pubmed.ncbi.nlm.nih.gov/29554981/
Spain	191	23	15	0	4	3	0	1	0	https://pubmed.ncbi.nlm.nih.gov/20224091/
Spain	116	9	8	0	1	0	0	0	0	https://pubmed.ncbi.nlm.nih.gov/28491415/
Switzerland	713	83	63	3	9	2	0	6	0	https://pubmed.ncbi.nlm.nih.gov/16517884/
Thailand	231	64	53	2	9	0	0	0	0	https://pubmed.ncbi.nlm.nih.gov/32768217/
Turkey	384	74	35	1	5	31	0	0	2	https://pubmed.ncbi.nlm.nih.gov/26751888/
UK	426	82	66	3	5	1	1	6	0	https://pubmed.ncbi.nlm.nih.gov/17035497/
UK	1585	222	154	13	30	11	2	10	2	https://pubmed.ncbi.nlm.nih.gov/17689890/
USA	310	85	55	5	5	5	3	10	2	https://pubmed.ncbi.nlm.nih.gov/18241101/
	14312	2591	1594	160	334	254	33	151	65
